# Supplementary material for: Identification of SARS-CoV-2 inhibitors targeting Mpro and PLpro using in-cell-protease assay
Source: Commun Biol. 2022 Feb 25;5:169. doi: 10.1038/s42003-022-03090-9 (PMC8881501; doi:10.1038/s42003-022-03090-9)
Supplement: Supplementary file 4 — Supplementary data 1 [file 42003_2022_3090_MOESM4_ESM.xlsx]

## Sheet: Fig 2A
	10 μM			1 μM			% normalised alamar Blue reduction at 10μM
MG-101	8.9	10	15	22	35	28	80	86	80
Lycorine hydrochloride	25	20	15	43	29	33	76	65	69.32
Lomibuvir	44	50	43	90	80	75	85	86	90
Nelfinavir mesylate	45	50	54	60	58	75	88	75.67	90
Atazanavir sulfate	50	55	60	89	90	75	89	95.2	90.5
Daclatasvir (BMS-790052)	63.3	45.6	49	86	76	89	80	88	75
BMS-707035	60	57	59	79	70	65	90	95	95
Bocoprevir	69	65	52	71	89	75	95	96	95
Asunaprevir	69	65	54	88	80	75	78	88	90
Isoxanthohumol	60	65	69	90	85	75	88	90	92
Lopinavir	65	60	68	80	86	87	90	85	80
Daclatasvir dihydrochloride	45	43	35	50	49	60	89	80	96
Sitagliptin	56	45	49	65	80	54	90	95	85
MG-101	70	67	58	68	80	75	80	86	80
Darunavir	55	76	76	89	76	58	80	97	79
Untreated control	100	100	98	100	102	100	100	100	100

## Sheet: Fig 4
MG-101					Lycorine Hcl					BMS-7075					Atazanavir					Lomibivir					Nelfinavir mesylate					Sitagliptin					Daclastavir
0.001	32000	64000	88000		0.001	72000	136000	144000		0.01	48000000	88000000	72000000		0.01	48000000	88000000	7200000		0.001	48000000	88000000	72000000		0.001	48000000	88000000	7200000		0	48000000	88000000	72000000			0	56000000	8800000	72000000
0.01	56000	56000	72000		0.01	80000	40000	88000		0.1	16000000	2400000	9600000		0.1	2400000	9600000	3200000		0.01	48000000	88000000	7200000		0.01	11200000	6600000	7600000		0.1	9600000	24000000	16000000			0.1	9600000	32000000	32000000
0.05	15200	33600	24000		0.05	24000	16000	48000		1	1600000	2400000	7200000		1	800000	1520000	3200000		0.1	5600000	6400000	8800000		0.1	8800000	1600000	2400000		1	3200000	4000000	960000			1	5600000	1600000	2400000
0.1	16000	5600	16000		0.1	32000	12000	14400		5	400000	480000	560000		5	720000	800000	1600000		1	1520000	240000	1600000		1	24000	80000	40000		5	160000	1120000	880000			5	640000	720000	240000
0.5	15200	7200	7200		0.5	24000	12400	15600		10	56000	1040000	800000		10	240000	1600000	1600000		5	480000	400000	320000		5	15600	16000	16000		10	40000	640000	480000			10	40000	640000	560000
1	5600	4000	3200		1	1600	1600	3200		20	16000	80000	16000		20	24000	72000	56000		10	240000	160000	160000		10	560	2000	4000		20	32000	8000	32000			20	3200	24000	48000
10	0	0	0		10	0	0	0																	20	500	2300	800
	0	0	0

## Sheet: Fig 5B
	Untreated control	100	100	100	100	100
	MG-101	0	5.88142	2.57704	1.72779	6.41442
	Lycorine	3.79061	12.8748	18.1849	14.5189	5.71759
	BMS-707035	18.8746	11.3888	10.3892	28.2526	24.7098
	Atazanavir	49.0981	85.1894	42.5998	41.7938	68.2618
	Lomibuvir	73.3077	87.1516	54.5494	75.3156	59.0534
	Nelfinavir mesylate	0	0	4.73498	1.9909	1.57651
	Sitagliptin	23.5687	32.7894	39.4561	18.7687	12.5438
	Daclastavir	35.3352	23.5686	37.2497	26.9121	30.3905
	Uninfected control	0	0	0	0	0

## Sheet: Fig 5C
		a	b	c
	Untreated control	478171	509001	166811
	MG-101	1941.36	2077.16	1645.78
	Lycorine		1012.13	990.01
	BMS-707035	1001.39	2345.12	4498.75
	Atazanavir	12425.4	19249.1	35900.1
	Lomibuvir	16582.1	20356	38423.8
	Nelfinavir mesylate	777.677	1584.22	1100.22
	Sitagliptin	10032.1	11160.3	17488.4
	Daclastavir	13128.6	10342.1	13405.5
	Uninfected control	128	108.51	108.51

## Sheet: Fig 6A
	DMSO			MG-101			Sitagliptin			MG-101+Sitagliptin
	560000	720000	640000	48000	56000	44000	56000	64000	40000	8266	10000	14000

## Sheet: Fig 6B
		DMSO			MG-101 (0.01 μM)			MG-101(0.1 μM)			MG-101(1 μM)
	DMSO	1600000	5600000	4800000	640000	800000	400000	400000	960000	800000	240000	160000	240000
	0.01	960000	720000	480000	640000	640000	720000	40000	640000	800000	32000	80000	160000
	0.1	720000	400000	560000	560000	560000	480000	32000	400000	320000	16000	16000	10000
	1	560000	720000	64000	500000	240000	64000	96000	160000	16000	800	8000	8000

## Sheet: Fig S1a
	Vero E6 (1)			Vero E6 (0.1)			Huh 7.5 (1)			Huh 7.5 (0.1)
	19200000	6400000	4080000	8800000	6000000	8400000	4000000	6800000	7600000	2400000	1440000	720000
	6120000	7200000	4120000	8000000	7600000	9600000	12000000	16000000	16000000	16800000	20800000	16800000
	11200000	12000000	3200000	2400000	4000000	2000000	10400000	16000000	7480000	2400000	4000000	2880000

## Sheet: Fig S2A
	DMSO		Lycorine HCl		MG-101		Nelfinavir mesylate		Lycorine HCl		MG-101		Nelfinavir mesylate
	4100000	8800000	72000	24000	56000	48000	72000	72000	32000	7200	2400	1600	56000	72000

## Sheet: Fig S2B
	Nelfinavir mesylate			Nelfinavir mesylate+MG-101			Nelfinavir mesylate+Lycorine
	80000	64000	88000	1600	1600	3200	7200	2400	2400

## Sheet: Fig S2C
	MG-101+Lycorine			MG-101+Nelfinavir mesylate			Lycorine + Nelfinavir mesylate
	90	90	95	95	90	92.4	90	88	85.9

[truncated: 2 more sheets: Fig 8c, Fig 8d, 8e]
